# Supplementary material for: Caspase-2 deficiency enhances whole-body carbohydrate utilisation and prevents high-fat diet-induced obesity
Source: Cell Death Dis. 2017 Oct 26;8(10):e3136–. doi: 10.1038/cddis.2017.518 (PMC5682682; doi:10.1038/cddis.2017.518)
Supplement: Supplementary Figure Legends and Table [file cddis2017518x3.xlsx]

## Sheet: S1. Mouse Fatty Liver Array
RT² Profiler™ PCR Array Mouse Fatty Liver ( PAMM-157Z )
http://www.sabiosciences.com/rt_pcr_product/HTML/PAMM-157Z.html
Functional Gene Grouping
Insulin Signaling Pathway: Akt1, Foxa2 (Hnf3b), Gsk3b, Igf1, Igfbp1, Insr, Irs1, Mapk1 (Erk2), Mapk8 (Jnk1), Mtor, Pik3ca (p110a), Pik3r1 (Pi3k p85α), Pklr, Ppargc1a (Pgc-1α), Prkaa1, Ptpn1, Slc2a4 (Glut4), Socs3, Srebf1.
Adipokine Signaling Pathway: Adipor1, Adipor2, Akt1, Cd36, Irs1, Lepr, Mapk8 (Jnk1), Mtor, Nfkb1, Ppara, Ppargc1a (Pgc-1α), Prkaa1, Rxra, Serpine1 (Pai-1), Slc2a1, Slc2a4 (Glut4), Socs3, Stat3, Tnf.
Genes Involved in NIDDM: Gck, Insr, Irs1, Mapk1 (Erk2), Mapk8 (Jnk1), Mtor, Pik3ca (p110A), Pik3r1 (Pi3k p85α), Pklr, Slc2a2, Slc2a4 (Glut4), Socs3, Tnf, Xbp1.
Metabolic Pathways:
Carbohydrate Metabolism: Acly, G6pc, G6pdx, Gck, Gsk3b, Mlxipl, Pck2, Pdk4, Pklr, Rbp4.
Beta-Oxidation: Acadl, Acox1, Akt1, Cpt1a, Cpt2, Fabp1, Irs1, Mtor, Ppara.
Cholesterol Metabolism/Transport: Abca1, Abcg1, Apoa1, Apob, Apoc3, Apoe, Cd36, Cnbp, Cyp2e1, Cyp7a1, Hmgcr, Ldlr, Lepr, Nr1h2, Nr1h3, Nr1h4, Ppara, Ppard, Pparg, Prkaa1, Rxra, Srebf1, Srebf2.
Other Lipid Metabolism/Transport: Acaca, Acsl5, Acsm3, Dgat2, Fabp3, Fabp5, Fasn, Gyk, Hnf4a, Lpl, Ppa1, Scd1, Slc27a5.
Oxidative Phosphorylation: Atp5c1, Ndufb6, Ppa1.
Inflammatory Response: Cebpb, Fas (Tnfrsf6), Ifng, Il10, Il1b, Il6, Nfkb1, Rxra, Tnf.
Apoptosis: Akt1, Casp3, Cebpb, Fas (Tnfrsf6), Mapk1 (Erk2), Mapk8 (Jnk1), Nfkb1, Pik3ca (p110a), Pparg, Prkaa1, Rxra, Serpine1 (Pai-1), Socs3, Tnf.
Gene Table
GeneBank	Gene Symbol	Gene Name	Description
NM_013454	Abca1	ABC-1, Abc1	ATP-binding cassette, sub-family A (ABC1), member 1
NM_009593	Abcg1	AW413978, Abc8, White	ATP-binding cassette, sub-family G (WHITE), member 1
NM_133360	Acaca	A530025K05Rik, Acac, Acc1, Gm738	Acetyl-Coenzyme A carboxylase alpha
NM_007381	Acadl	AA960361, AU018452, C79855, LCAD	Acyl-Coenzyme A dehydrogenase, long-chain
NM_134037	Acly	A730098H14Rik, AW538652	ATP citrate lyase
NM_015729	Acox1	AOX, Acox, D130055E20Rik, Paox	Acyl-Coenzyme A oxidase 1, palmitoyl
NM_027976	Acsl5	1700030F05Rik, ACS2, ACS5, Facl5	Acyl-CoA synthetase long-chain family member 5
NM_016870	Acsm3	Sa, Sah	Acyl-CoA synthetase medium-chain family member 3
NM_028320	Adipor1	2810031L11Rik, ACDCR1, CGI-45, Paqr1	Adiponectin receptor 1
NM_197985	Adipor2	1110001I14Rik, ADCR2, AI115388, AW554121, D6Ucla1e, Paqr2	Adiponectin receptor 2
NM_009652	Akt1	Akt, PKB, PKB, Akt, PKBalpha, Rac	Thymoma viral proto-oncogene 1
NM_009692	Apoa1	Alp-1, Apoa-1, Brp-14, Ltw-1, Lvtw-1, Sep-1, Sep-2, Sep2, apo-AI, apoA-I	Apolipoprotein A-I
NM_009693	Apob	AI315052, Apo B-100, apob-100, apob-48	Apolipoprotein B
NM_023114	Apoc3	apo-CIII, apoC-III	Apolipoprotein C-III
NM_009696	Apoe	AI255918, Apo-E	Apolipoprotein E
NM_020615	Atp5c1	1700094F02Rik	ATP synthase, H+ transporting, mitochondrial F1 complex, gamma polypeptide 1
NM_009810	Casp3	A830040C14Rik, AC-3, CASP-3, CC3, CPP-32, CPP32, Lice, SCA-1, Yama, mldy	Caspase 3
NM_007643	Cd36	FAT, GPIV, Scarb3	CD36 antigen
NM_009883	Cebpb	C, EBPbeta, CRP2, IL-6DBP, LAP, LIP, NF-IL6, NF-M, Nfil6	CCAAT/enhancer binding protein (C/EBP), beta
NM_013493	Cnbp	AA408710, Cnbp1, Znf9	Cellular nucleic acid binding protein
NM_013495	Cpt1a	C730027G07, CPTI, Cpt1	Carnitine palmitoyltransferase 1a, liver
NM_009949	Cpt2	AI323697, CPTII	Carnitine palmitoyltransferase 2
NM_021282	Cyp2e1	Cyp2e	Cytochrome P450, family 2, subfamily e, polypeptide 1
NM_007824	Cyp7a1	-	Cytochrome P450, family 7, subfamily a, polypeptide 1
NM_026384	Dgat2	0610010B06Rik, ARAT, DGAT-2	Diacylglycerol O-acyltransferase 2
NM_017399	Fabp1	Fabpl, L-FABP	Fatty acid binding protein 1, liver
NM_010174	Fabp3	Fabph-1, Fabph-4, Fabph1, Fabph4, H-FABP, Mdgi	Fatty acid binding protein 3, muscle and heart
NM_010634	Fabp5	E-FABP, Fabpe, Klbp, PA-FABP, mal1	Fatty acid binding protein 5, epidermal
NM_007987	Fas	AI196731, APO1, APT1, CD95, TNFR6, Tnfrsf6, lpr	Fas (TNF receptor superfamily member 6)
NM_007988	Fasn	A630082H08Rik, FAS	Fatty acid synthase
NM_010446	Foxa2	HNF3-beta, HNF3beta, Hnf-3b, Hnf3b, Tcf-3b, Tcf3b	Forkhead box A2
NM_008061	G6pc	AW107337, G6Pase, G6pt, Glc-6-Pase	Glucose-6-phosphatase, catalytic
NM_008062	G6pdx	G28A, G6pd, Gpdx	Glucose-6-phosphate dehydrogenase X-linked
NM_010292	Gck	GLK, Gk, Gls006, HK4, HKIV, HXKP, Hlb62, MODY2	Glucokinase
NM_019827	Gsk3b	7330414F15Rik, 8430431H08Rik, C86142, GSK-3, GSK-3beta, GSK3	Glycogen synthase kinase 3 beta
NM_008194	Gk	D930012N15Rik, Gyk	Glycerol kinase
NM_008255	Hmgcr	HMG-CoAR, Red	3-hydroxy-3-methylglutaryl-Coenzyme A reductase
NM_008261	Hnf4a	HNF-4, Hnf4, Hnf4alpha, MODY1, Nr2a1, TCF-14, Tcf14	Hepatic nuclear factor 4, alpha
NM_008337	Ifng	IFN-g, Ifg	Interferon gamma
NM_010512	Igf1	C730016P09Rik, Igf-1, Igf-I	Insulin-like growth factor 1
NM_008341	Igfbp1	-	Insulin-like growth factor binding protein 1
NM_010548	Il10	CSIF, Il-10	Interleukin 10
NM_008361	Il1b	IL-1beta, Il-1b	Interleukin 1 beta
NM_001314054	Il6	Il-6	Interleukin 6
NM_010568	Insr	4932439J01Rik, CD220, D630014A15Rik, IR, IR-A, IR-B	Insulin receptor
NM_010570	Irs1	G972R, IRS-1	Insulin receptor substrate 1
NM_010700	Ldlr	Hlb301	Low density lipoprotein receptor
NM_010704	Lepr	LEPROT, Leprb, Modb1, OB-RGRP, Obr, db, diabetes, obese-like, obl	Leptin receptor
NM_008509	Lpl	-	Lipoprotein lipase
NM_011949	Mapk1	9030612K14Rik, AA407128, AU018647, C78273, ERK, Erk2, MAPK2, PRKM2, Prkm1, p41mapk, p42mapk	Mitogen-activated protein kinase 1
NM_016700	Mapk8	AI849689, JNK, JNK1, Prkm8, SAPK1	Mitogen-activated protein kinase 8
NM_021455	Mlxipl	ChREBP, WS-bHLH, Wbscr14, bHLHd14	MLX interacting protein-like
NM_020009	Mtor	2610315D21Rik, AI327068, FRAP, FRAP2, Frap1, RAFT1, RAPT1, flat	Mechanistic target of rapamycin (serine/threonine kinase)
NM_001033305	Ndufb6	CI-B17, Gm137	NADH dehydrogenase (ubiquinone) 1 beta subcomplex, 6
NM_008689	Nfkb1	NF-KB1, NF-kappaB, NF-kappaB1, p105, p50, p50, p105	Nuclear factor of kappa light polypeptide gene enhancer in B-cells 1, p105
NM_009473	Nr1h2	AI194859, LXR, LXRB, LXRBSV, LXRbeta, NER1, OR-1, RIP15, UR, Unr, Unr2	Nuclear receptor subfamily 1, group H, member 2
NM_013839	Nr1h3	AU018371, LXR, RLD1, Unr1	Nuclear receptor subfamily 1, group H, member 3
NM_009108	Nr1h4	AI957360, Fxr, HRR1, RIP14, Rxrip14	Nuclear receptor subfamily 1, group H, member 4
NM_028994	Pck2	1810010O14Rik, 9130022B02Rik, PEPCK-M	Phosphoenolpyruvate carboxykinase 2 (mitochondrial)
NM_013743	Pdk4	AV005916	Pyruvate dehydrogenase kinase, isoenzyme 4
NM_008839	Pik3ca	6330412C24Rik, caPI3K, p110, p110alpha	Phosphatidylinositol 3-kinase, catalytic, alpha polypeptide
NM_001024955	Pik3r1	PI3K, p50alpha, p55alpha, p85alpha	Phosphatidylinositol 3-kinase, regulatory subunit, polypeptide 1 (p85 alpha)
NM_013631	Pklr	Pk-1, Pk1, R-PK	Pyruvate kinase liver and red blood cell
NM_026438	Ppa1	2010317E03Rik, Pyp	Pyrophosphatase (inorganic) 1
NM_011144	Ppara	4933429D07Rik, AW742785, Nr1c1, PPAR-alpha, PPARalpha, Ppar	Peroxisome proliferator activated receptor alpha
NM_011145	Ppard	NUC-1, NUC1, Nr1c2, PPAR-beta, PPAR-delta, PPAR[b], PPARdelta, Pparb, Pparb, d	Peroxisome proliferator activator receptor delta
NM_011146	Pparg	Nr1c3, PPAR-gamma, PPAR-gamma2, PPARgamma, PPARgamma2	Peroxisome proliferator activated receptor gamma
NM_008904	Ppargc1a	A830037N07Rik, ENSMUSG00000079510, Gm11133, PGC-1, PPARGC-1-alpha, Pgc-1alpha, Pgc1, Pgco1, Ppargc1	Peroxisome proliferative activated receptor, gamma, coactivator 1 alpha
NM_001013367	Prkaa1	AI194361, AI450832, AL024255, AMPKalpha1, C130083N04Rik	Protein kinase, AMP-activated, alpha 1 catalytic subunit
NM_011201	Ptpn1	PTP-1B, PTP-HA2, PTP1B	Protein tyrosine phosphatase, non-receptor type 1
NM_011255	Rbp4	Rbp-4	Retinol binding protein 4, plasma
NM_011305	Rxra	9530071D11Rik, Nr2b1, RXRalpha1	Retinoid X receptor alpha
NM_009127	Scd1	AA589638, AI265570, Scd, Scd-1, ab	Stearoyl-Coenzyme A desaturase 1
NM_008871	Serpine1	PAI-1, PAI1, Planh1	Serine (or cysteine) peptidase inhibitor, clade E, member 1
NM_009512	Slc27a5	FACVL3, FATP5, VLCS-H2, VLCSH2, Vlacsr	Solute carrier family 27 (fatty acid transporter), member 5
NM_011400	Slc2a1	Glut-1, Glut1	Solute carrier family 2 (facilitated glucose transporter), member 1
NM_031197	Slc2a2	AI266973, Glut-2, Glut2	Solute carrier family 2 (facilitated glucose transporter), member 2
NM_009204	Slc2a4	Glut-4, Glut4	Solute carrier family 2 (facilitated glucose transporter), member 4
NM_007707	Socs3	Cis3, Cish3, EF-10, Ef10, SSI-3, Ssi3	Suppressor of cytokine signaling 3
NM_011480	Srebf1	ADD1, SREBP-1a, SREBP1, SREBP1c, bHLHd1	Sterol regulatory element binding transcription factor 1
NM_033218	Srebf2	AI608257, SREBP-2, SREBP2, SREBP2gc, bHLHd2, lop13, nuc	Sterol regulatory element binding factor 2
NM_011486	Stat3	1110034C02Rik, AW109958, Aprf	Signal transducer and activator of transcription 3
NM_013693	Tnf	DIF, TNF-a, TNF-alpha, TNFSF2, TNFalpha, Tnfa, Tnfsf1a	Tumor necrosis factor
NM_013842	Xbp1	D11Ertd39e, TREB-5, TREB5, XBP-1	X-box binding protein 1
NM_007393	Actb	Actx, E430023M04Rik, beta-actin	Actin, beta
NM_009735	B2m	Ly-m11, beta2-m, beta2m	Beta-2 microglobulin
NM_008084	Gapdh	Gapd	Glyceraldehyde-3-phosphate dehydrogenase
NM_010368	Gusb	AI747421, Gur, Gus, Gus-r, Gus-s, Gus-t, Gus-u, Gut, asd, g	Glucuronidase, beta
NM_008302	Hsp90ab1	90kDa, AL022974, C81438, Hsp84, Hsp84-1, Hsp90, Hspcb	Heat shock protein 90 alpha (cytosolic), class B member 1
SA_00106	MGDC	MIGX1B	Mouse Genomic DNA Contamination
SA_00104	RTC	RTC	Reverse Transcription Control
SA_00104	RTC	RTC	Reverse Transcription Control
SA_00104	RTC	RTC	Reverse Transcription Control
SA_00103	PPC	PPC	Positive PCR Control
SA_00103	PPC	PPC	Positive PCR Control
SA_00103	PPC	PPC	Positive PCR Control

## Sheet: S2. Mouse Glucose Met. Array
RT² Profiler™ PCR Array Mouse Glucose Metabolism ( PAMM-006Z )
http://www.sabiosciences.com/rt_pcr_product/HTML/PAMM-006Z.html
Functional Gene Grouping
Glucose Metabolism:
Glycolysis: Aldoa, Aldob, Aldoc, Bpgm, Eno1, Eno2, Eno3, Galm, Gapdhs, Gck, Gpi1, Hk2, Hk3, Pfkl, Pgam2, Pgk1, Pgk2, Pgm1, Pgm2, Pgm3, Pklr, Tpi1.
Gluconeogenesis: Fbp1, Fbp2, G6pc, G6pc3, Pck1, Pck2, Pcx.
Regulation: Pdp2, Pdpr, Pdk1, Pdk2, Pdk3, Pdk4.
TCA Cycle: Acly, Aco1, Aco2, Cs, Dlat, Dld, Dlst, Fh1, Idh1, Idh2, Idh3a, Idh3b, Idh3g, Mdh1, Mdh1b, Mdh2, Ogdh, Pck1, Pck2, Pcx, Pdha1, Pdhb, Sdha, Sdhb, Sdhc, Sdhd, Sucla2, Suclg1, Suclg2.
Pentose Phosphate Pathway: G6pdx, H6pd, Prps1, Prps1l1, Prps2, Rbks, Rpe, Rpia, Taldo1, Tkt.
Glycogen Metabolism:
Synthesis: Gbe1, Gys1, Gys2, Ugp2.
Degradation: Agl, Pgm1, Pgm2, Pgm3, Pygl, Pygm.
Regulation: Gsk3a, Gsk3b, Phka1, Phkb, Phkg1, Phkg2.
Gene Table
GeneBank	Gene Symbol	Gene Name	Description
NM_134037	Acly	A730098H14Rik, AW538652	ATP citrate lyase
NM_007386	Aco1	Aco-1, Irebp, Irp1	Aconitase 1
NM_080633	Aco2	Aco-2, Aco3, D10Wsu183e	Aconitase 2, mitochondrial
NM_001081326	Agl	1110061O17Rik, 9430004C13Rik, 9630046L06Rik, AI850929, C77197	Amylo-1,6-glucosidase, 4-alpha-glucanotransferase
NM_007438	Aldoa	Aldo-1, Aldo1	Aldolase A, fructose-bisphosphate
NM_144903	Aldob	Aldo-2, Aldo2, BC016435	Aldolase B, fructose-bisphosphate
NM_009657	Aldoc	AI847350, AU040929, Aldo3, Scrg2	Aldolase C, fructose-bisphosphate
NM_007563	Bpgm	AI323730, AL022789, C86192	2,3-bisphosphoglycerate mutase
NM_026444	Cs	2610511A05Rik, 9030605P22Rik, Ahl4, BB234005, Cis	Citrate synthase
NM_145614	Dlat	6332404G05Rik, DLTA, PDC-E2	Dihydrolipoamide S-acetyltransferase (E2 component of pyruvate dehydrogenase complex)
NM_007861	Dld	-	Dihydrolipoamide dehydrogenase
NM_030225	Dlst	1600017E01Rik, 4632413C10Rik, 4930529O08Rik, DLTS	Dihydrolipoamide S-succinyltransferase (E2 component of 2-oxo-glutarate complex)
NM_023119	Eno1	0610008I15, AL022784, Eno-1, MBP-1	Enolase 1, alpha non-neuron
NM_013509	Eno2	AI837106, D6Ertd375e, Eno-2, NSE	Enolase 2, gamma neuronal
NM_007933	Eno3	Eno-3, MSE	Enolase 3, beta muscle
NM_019395	Fbp1	Fbp-2, Fbp2, Fbp3	Fructose bisphosphatase 1
NM_007994	Fbp2	Fbp-1, Fbp1, Rae-30	Fructose bisphosphatase 2
NM_010209	Fh1	Fh, Fh-1	Fumarate hydratase 1
NM_008061	G6pc	AW107337, G6Pase, G6pt, Glc-6-Pase	Glucose-6-phosphatase, catalytic
NM_175935	G6pc3	0710001K01Rik, AU019276, AU045429, AV128920, AW545836, UGRP	Glucose 6 phosphatase, catalytic, 3
NM_008062	G6pdx	G28A, G6pd, Gpdx	Glucose-6-phosphate dehydrogenase X-linked
NM_176963	Galm	A530057M15Rik, AU015645, AU020959	Galactose mutarotase
NM_008085	Gapdhs	Gapd-s, Gapds	Glyceraldehyde-3-phosphate dehydrogenase, spermatogenic
NM_028803	Gbe1	2310045H19Rik, 2810426P10Rik, D16Ertd536e	Glucan (1,4-alpha-), branching enzyme 1
NM_010292	Gck	GLK, Gk, Gls006, HK4, HKIV, HXKP, Hlb62, MODY2	Glucokinase
NM_008155	Gpi1	Amf, Gpi, Gpi-1, Gpi-1r, Gpi-1s, Gpi-1t, Gpi1-r, Gpi1-s, Gpi1-t, Gpi1s, MF, NK, NK, GPI, Nlk, Org, Pgi, Phi	Glucose phosphate isomerase 1
NM_001031667	Gsk3a	2700086H06Rik	Glycogen synthase kinase 3 alpha
NM_019827	Gsk3b	7330414F15Rik, 8430431H08Rik, C86142, GSK-3, GSK-3beta, GSK3	Glycogen synthase kinase 3 beta
NM_030678	Gys1	Gys3, MGS	Glycogen synthase 1, muscle
NM_145572	Gys2	BC021322, LGS	Glycogen synthase 2
NM_173371	H6pd	AI785303, G6pd1, Gpd-1, Gpd1	Hexose-6-phosphate dehydrogenase (glucose 1-dehydrogenase)
NM_013820	Hk2	AI642394, HKII	Hexokinase 2
NM_001033245	Hk3	HK III, HK-III	Hexokinase 3
NM_010497	Idh1	AI314845, AI788952, E030024J03Rik, Id-1, Idh-1, Idpc	Isocitrate dehydrogenase 1 (NADP+), soluble
NM_173011	Idh2	E430004F23, IDPm, Idh-2	Isocitrate dehydrogenase 2 (NADP+), mitochondrial
NM_029573	Idh3a	1110003P10Rik, 1500012E04Rik, AA407078, AI316514	Isocitrate dehydrogenase 3 (NAD+) alpha
NM_130884	Idh3b	C78231	Isocitrate dehydrogenase 3 (NAD+) beta
NM_008323	Idh3g	-	Isocitrate dehydrogenase 3 (NAD+), gamma
NM_008618	Mdh1	B230377B03Rik, D17921, MDH-s, MDHA, Mor-2, Mor2	Malate dehydrogenase 1, NAD (soluble)
NM_029696	Mdh1b	1700124B08Rik, AV255588	Malate dehydrogenase 1B, NAD (soluble)
NM_008617	Mdh2	MDH, Mdh-2, Mor-1, Mor1	Malate dehydrogenase 2, NAD (mitochondrial)
NM_010956	Ogdh	2210403E04Rik, 2210412K19Rik, AA409584, d1401, mKIAA4192	Oxoglutarate dehydrogenase (lipoamide)
NM_011044	Pck1	AI265463, PEPCK, Pck-1	Phosphoenolpyruvate carboxykinase 1, cytosolic
NM_028994	Pck2	1810010O14Rik, 9130022B02Rik, PEPCK-M	Phosphoenolpyruvate carboxykinase 2 (mitochondrial)
NM_008797	Pcx	Pc, Pcb	Pyruvate carboxylase
NM_008810	Pdha1	Pdha-1	Pyruvate dehydrogenase E1 alpha 1
NM_024221	Pdhb	2610103L06Rik, AL024199, C81408	Pyruvate dehydrogenase (lipoamide) beta
NM_172665	Pdk1	B830012B01, D530020C15Rik	Pyruvate dehydrogenase kinase, isoenzyme 1
NM_133667	Pdk2	-	Pyruvate dehydrogenase kinase, isoenzyme 2
NM_145630	Pdk3	2610001M10Rik, AI035637	Pyruvate dehydrogenase kinase, isoenzyme 3
NM_013743	Pdk4	AV005916	Pyruvate dehydrogenase kinase, isoenzyme 4
NM_001024606	Pdp2	4833426J09Rik, Gm1705, mKIAA1348	Pyruvate dehyrogenase phosphatase catalytic subunit 2
NM_198308	Pdpr	4930402E16Rik, AU018056, mKIAA1990	Pyruvate dehydrogenase phosphatase regulatory subunit
NM_008826	Pfkl	AA407869, ATP-PFK, PFK-L	Phosphofructokinase, liver, B-type
NM_018870	Pgam2	-	Phosphoglycerate mutase 2
NM_008828	Pgk1	Pgk-1	Phosphoglycerate kinase 1
NM_031190	Pgk2	Pgk-2, Tcp-2	Phosphoglycerate kinase 2
NM_025700	Pgm1	3230402E02Rik, Pgm-1, Pgm2	Phosphoglucomutase 1
NM_028132	Pgm2	2610020G18Rik, AA407108, AI098105, Pgm-2, Pgm1	Phosphoglucomutase 2
NM_028352	Pgm3	2810473H05Rik, Agm1, BB187688, C77933, PAGM, Pgm-3	Phosphoglucomutase 3
NM_173021	Phka1	5330411D17, 9830108K24Rik, Phka	Phosphorylase kinase alpha 1
NM_199446	Phkb	AI463271	Phosphorylase kinase beta
NM_011079	Phkg1	Phkg	Phosphorylase kinase gamma 1
NM_026888	Phkg2	1500017I02Rik	Phosphorylase kinase, gamma 2 (testis)
NM_013631	Pklr	Pk-1, Pk1, R-PK	Pyruvate kinase liver and red blood cell
NM_021463	Prps1	2310010D17Rik, C76571, C76678, PRS-I, Prps-1	Phosphoribosyl pyrophosphate synthetase 1
NM_029294	Prps1l1	1700011K15Rik	Phosphoribosyl pyrophosphate synthetase 1-like 1
NM_026662	Prps2	2610101M19Rik, AA589463, AI464149, Prps-2	Phosphoribosyl pyrophosphate synthetase 2
NM_133198	Pygl	-	Liver glycogen phosphorylase
NM_011224	Pygm	AI115133, PG	Muscle glycogen phosphorylase
NM_153196	Rbks	5230400M11Rik, AI326806, RBSK	Ribokinase
NM_025683	Rpe	2810429B02Rik, 5730518J08Rik	Ribulose-5-phosphate-3-epimerase
NM_009075	Rpia	RPI	Ribose 5-phosphate isomerase A
NM_023281	Sdha	1500032O14Rik, 2310034D06Rik, 4921513A11, C81073, FP, SDH2, SDHF	Succinate dehydrogenase complex, subunit A, flavoprotein (Fp)
NM_023374	Sdhb	0710008N11Rik	Succinate dehydrogenase complex, subunit B, iron sulfur (Ip)
NM_025321	Sdhc	0610010E03Rik, AI316496, AU019277	Succinate dehydrogenase complex, subunit C, integral membrane protein
NM_025848	Sdhd	3110001M13Rik, AVLL5809, C78570, PRO19626	Succinate dehydrogenase complex, subunit D, integral membrane protein
NM_011506	Sucla2	4930547K18Rik	Succinate-Coenzyme A ligase, ADP-forming, beta subunit
NM_019879	Suclg1	1500000I01Rik, Sucla1	Succinate-CoA ligase, GDP-forming, alpha subunit
NM_011507	Suclg2	AF171077, AW556404, D6Wsu120e, SCS-betaG	Succinate-Coenzyme A ligase, GDP-forming, beta subunit
NM_011528	Taldo1	-	Transaldolase 1
NM_009388	Tkt	p68	Transketolase
NM_009415	Tpi1	AI255506, Tpi, Tpi-1	Triosephosphate isomerase 1
NM_139297	Ugp2	UDPGP, UGPase	UDP-glucose pyrophosphorylase 2
NM_007393	Actb	Actx, E430023M04Rik, beta-actin	Actin, beta
NM_009735	B2m	Ly-m11, beta2-m, beta2m	Beta-2 microglobulin
NM_008084	Gapdh	Gapd	Glyceraldehyde-3-phosphate dehydrogenase
NM_010368	Gusb	AI747421, Gur, Gus, Gus-r, Gus-s, Gus-t, Gus-u, Gut, asd, g	Glucuronidase, beta
NM_008302	Hsp90ab1	90kDa, AL022974, C81438, Hsp84, Hsp84-1, Hsp90, Hspcb	Heat shock protein 90 alpha (cytosolic), class B member 1
SA_00106	MGDC	MIGX1B	Mouse Genomic DNA Contamination
SA_00104	RTC	RTC	Reverse Transcription Control
SA_00104	RTC	RTC	Reverse Transcription Control
SA_00104	RTC	RTC	Reverse Transcription Control
SA_00103	PPC	PPC	Positive PCR Control
SA_00103	PPC	PPC	Positive PCR Control
SA_00103	PPC	PPC	Positive PCR Control

## Sheet: S3. Mouse Insulin Res. Array
RT² Profiler™ PCR Array Mouse Insulin Resistance ( PAMM-156Z )
http://www.sabiosciences.com/rt_pcr_product/HTML/PAMM-156Z.html
Functional Gene Grouping
Insulin Signaling Pathway: Akt3, Gys1, Igf1, Igf1r, Ikbkb, Insr, Irs1, Irs2, Map2k1 (Mek1), Mapk3 (Erk1), Mapk9 (Jnk2), Mtor, Pde3b, Pik3ca (p110a), Pik3r1 (Pi3k p85α), Ppargc1a (Pgc-1α), Ptpn1, Rps6kb1, Slc2a4 (Glut4), Socs3, Srebf1.
Genes Involved in NIDDM: Adipoq, Hk2, Ikbkb, Insr, Irs1, Irs2, Mapk3 (Erk1), Mapk9 (Jnk2), Mtor, Pdx1 (Ipf1), Pik3ca (p110a), Pik3r1 (Pi3k p85α), Slc2a4 (Glut4), Socs3, Tnf.
Adipokine Signaling Pathway:
Ligands: Adipoq, Il6, Lep, Nampt, Retn, Serpine1 (Pai-1), Tnf.
Receptors/Transporters: Adipor1, Adipor2, Cd36, Lepr, Slc2a4 (Glut4), Tnfrsf1a, Tnfrsf1b.
Downstream Signaling: Akt3, Chuk (Ikkα), Ikbkb, Irs1, Irs2, Jak2, Mapk9 (Jnk2), Mtor, Nfkbia (IκBα/Mad3), Ppara, Ppargc1a (Pgc-1α), Rela, Socs3, Stat3.
Innate Immunity: Casp1 (Ice), Chuk (Ikkα), Ikbkb, Irs1, Irs2, Nlrp3, Nfkbia (IκBα/Mad3), Pycard (Tms1/Asc), Rela, Tlr4.
Inflammation: Alox5, Casp1 (Ice), Ccl12, Ccr4, Ccr5, Chuk (Ikkα), Cxcr4, Ifng, Ikbkb, Il1b, Il23r, Il6, Lta4h, Nlrp3, Olr1, Pycard (Tms1/Asc), Rela, Tnf, Tnfrsf1a, Tnfrsf1b.
Apoptosis: Pparg, Serpine1 (Pai-1), Tnf, Casp1 (Ice), Ikbkb, Irs2, Mapk9 (Jnk2), Nfkbia (IκBα/Mad3), Nlrp3, Pycard (Tms1/Asc), Rela, Tnfrsf1a, Jak2, Pik3ca (p110a), Socs3, Rps6kb1, Tnfrsf1b.
Metabolic Pathways:
Carbohydrate Metabolism: Cs, Gys1, Hk2, Pck1, Pdk2.
Lipid Metabolism: Acaca, Acacb, Acsl1, Acsl4, Apoe, Cebpa, Cnbp, Fabp4, Fasn, Lepr, Lipe, Lpl, Ppara, Pparg, Ppargc1a (Pgc-1α), Scd1, Srebf1, Srebf2.
Metabolite Transport: Apoe, Cd36, Fabp4, Rbp4, Slc2a4 (Glut4), Slc27a1, Ucp1, Vldlr.
Infiltrating Leukocyte Markers:
Macrophages: Ccr5, Cxcr4, Emr1.
Th1 Cells: Ccr5, Cd3e, Cxcr3, Il18r1.
Th2 Cells: Ccr4, Cd3e, Crlf2 (Tslpr), Il1r1.
Th17 Cells: Ccr6, Cd3e, Il23r.
Gene Table
GeneBank	Gene Symbol	Gene Name	Description
NM_133360	Acaca	A530025K05Rik, Acac, Acc1, Gm738	Acetyl-Coenzyme A carboxylase alpha
NM_133904	Acacb	AI597064, AW743042, Acc2, Accb	Acetyl-Coenzyme A carboxylase beta
NM_007981	Acsl1	Acas, Acas1, Acs, FACS, Facl2, LACS 1, LACS1	Acyl-CoA synthetase long-chain family member 1
NM_019477	Acsl4	9430020A05Rik, ACS4, AU018108, Facl4, Lacs4	Acyl-CoA synthetase long-chain family member 4
NM_009605	Adipoq	30kDa, APN, Acdc, Acrp30, Ad, GBP28, adipo, apM1	Adiponectin, C1Q and collagen domain containing
NM_028320	Adipor1	2810031L11Rik, ACDCR1, CGI-45, Paqr1	Adiponectin receptor 1
NM_197985	Adipor2	1110001I14Rik, ADCR2, AI115388, AW554121, D6Ucla1e, Paqr2	Adiponectin receptor 2
NM_011785	Akt3	AI851531, D930002M15Rik, Nmf350	Thymoma viral proto-oncogene 3
NM_009662	Alox5	5-LO, 5-LOX, 5LO, 5LX, AI850497, F730011J02	Arachidonate 5-lipoxygenase
NM_009696	Apoe	AI255918, Apo-E	Apolipoprotein E
NM_009807	Casp1	ICE, Il1bc	Caspase 1
NM_011331	Ccl12	MCP-5, Scya12	Chemokine (C-C motif) ligand 12
NM_009916	Ccr4	C-C CKR-4, CHEMR1, Cmkbr4, LESTR, Sdf1r	Chemokine (C-C motif) receptor 4
NM_009917	Ccr5	AM4-7, CD195, Cmkbr5	Chemokine (C-C motif) receptor 5
NM_009835	Ccr6	CC-CKR-6, CCR-6, Cmkbr6, KY411	Chemokine (C-C motif) receptor 6
NM_007643	Cd36	FAT, GPIV, Scarb3	CD36 antigen
NM_007648	Cd3e	AI504783, CD3, CD3epsilon, T3e	CD3 antigen, epsilon polypeptide
NM_007678	Cebpa	C, ebpalpha, CBF-A, Cebp	CCAAT/enhancer binding protein (C/EBP), alpha
NM_007700	Chuk	AI256658, Chuk1, Fbx24, Fbxo24, IKBKA, IKK1, Ikka, NFKBIKA	Conserved helix-loop-helix ubiquitous kinase
NM_013493	Cnbp	AA408710, Cnbp1, Znf9	Cellular nucleic acid binding protein
NM_016715	Crlf2	CRLM2, Ly114, Tpte2, Tslpr	Cytokine receptor-like factor 2
NM_026444	Cs	2610511A05Rik, 9030605P22Rik, Ahl4, BB234005, Cis	Citrate synthase
NM_009910	Cxcr3	Cd183, Cmkar3	Chemokine (C-X-C motif) receptor 3
NM_009911	Cxcr4	CD184, Cmkar4, LESTR, PB-CKR, PBSF, SDF-1, Sdf1r, b2b220Clo	Chemokine (C-X-C motif) receptor 4
NM_010130	Adgre1	DD7A5-7, EGF-TM7, Emr1, F4, 80, Gpf480, Ly71, TM7LN3	EGF-like module containing, mucin-like, hormone receptor-like sequence 1
NM_024406	Fabp4	422, aP2, ALBP, Ap2, Ap2, Lbpl	Fatty acid binding protein 4, adipocyte
NM_007988	Fasn	A630082H08Rik, FAS	Fatty acid synthase
NM_030678	Gys1	Gys3, MGS	Glycogen synthase 1, muscle
NM_013820	Hk2	AI642394, HKII	Hexokinase 2
NM_008337	Ifng	IFN-g, Ifg	Interferon gamma
NM_010512	Igf1	C730016P09Rik, Igf-1, Igf-I	Insulin-like growth factor 1
NM_010513	Igf1r	A330103N21Rik, CD221, D930020L01, IGF-1R, hyft	Insulin-like growth factor I receptor
NM_010546	Ikbkb	AI132552, IKK-2, IKK-beta, IKK2, IKK[b], IKKbeta	Inhibitor of kappaB kinase beta
NM_008365	Il18r1	Il18ralpha, Il1rrp	Interleukin 18 receptor 1
NM_008361	Il1b	IL-1beta, Il-1b	Interleukin 1 beta
NM_008362	Il1r1	CD121a, CD121b, IL-1R1, IL-iR, Il1r-1	Interleukin 1 receptor, type I
NM_144548	Il23r	IL-23R	Interleukin 23 receptor
NM_001314054	Il6	Il-6	Interleukin 6
NM_010568	Insr	4932439J01Rik, CD220, D630014A15Rik, IR, IR-A, IR-B	Insulin receptor
NM_010570	Irs1	G972R, IRS-1	Insulin receptor substrate 1
NM_001081212	Irs2	Irs-2	Insulin receptor substrate 2
NM_008413	Jak2	Fd17	Janus kinase 2
NM_008493	Lep	ob, obese	Leptin
NM_010704	Lepr	LEPROT, Leprb, Modb1, OB-RGRP, Obr, db, diabetes, obese-like, obl	Leptin receptor
NM_010719	Lipe	4933403G17Rik, HSL	Lipase, hormone sensitive
NM_008509	Lpl	-	Lipoprotein lipase
NM_008517	Lta4h	-	Leukotriene A4 hydrolase
NM_008927	Map2k1	MAPKK1, MEKK1, Mek1, Prkmk1	Mitogen-activated protein kinase kinase 1
NM_011952	Mapk3	Erk-1, Erk1, Ert2, Esrk1, Mnk1, Mtap2k, Prkm3, p44, p44erk1, p44mapk	Mitogen-activated protein kinase 3
NM_016961	Mapk9	AI851083, JNK2, Prkm9, p54aSAPK	Mitogen-activated protein kinase 9
NM_020009	Mtor	2610315D21Rik, AI327068, FRAP, FRAP2, Frap1, RAFT1, RAPT1, flat	Mechanistic target of rapamycin (serine/threonine kinase)
NM_021524	Nampt	1110035O14Rik, AI314458, AI480535, NAmPRTase, Pbef, Pbef1, Visfatin	Nicotinamide phosphoribosyltransferase
NM_010907	Nfkbia	AI462015, Nfkbi	Nuclear factor of kappa light polypeptide gene enhancer in B-cells inhibitor, alpha
NM_145827	Nlrp3	AGTAVPRL, AII, AVP, Cias1, FCAS, FCU, MWS, Mmig1, NALP3, Pypaf1	NLR family, pyrin domain containing 3
NM_138648	Olr1	LOX-1, SR-EI, Scare1	Oxidized low density lipoprotein (lectin-like) receptor 1
NM_011044	Pck1	AI265463, PEPCK, Pck-1	Phosphoenolpyruvate carboxykinase 1, cytosolic
NM_011055	Pde3b	9830102A01Rik, AI847709	Phosphodiesterase 3B, cGMP-inhibited
NM_133667	Pdk2	-	Pyruvate dehydrogenase kinase, isoenzyme 2
NM_008814	Pdx1	IDX-1, IPF-1, Ipf1, Mody4, STF-1, pdx-1	Pancreatic and duodenal homeobox 1
NM_008839	Pik3ca	6330412C24Rik, caPI3K, p110, p110alpha	Phosphatidylinositol 3-kinase, catalytic, alpha polypeptide
NM_001024955	Pik3r1	PI3K, p50alpha, p55alpha, p85alpha	Phosphatidylinositol 3-kinase, regulatory subunit, polypeptide 1 (p85 alpha)
NM_011144	Ppara	4933429D07Rik, AW742785, Nr1c1, PPAR-alpha, PPARalpha, Ppar	Peroxisome proliferator activated receptor alpha
NM_011146	Pparg	Nr1c3, PPAR-gamma, PPAR-gamma2, PPARgamma, PPARgamma2	Peroxisome proliferator activated receptor gamma
NM_008904	Ppargc1a	A830037N07Rik, ENSMUSG00000079510, Gm11133, PGC-1, PPARGC-1-alpha, Pgc-1alpha, Pgc1, Pgco1, Ppargc1	Peroxisome proliferative activated receptor, gamma, coactivator 1 alpha
NM_011201	Ptpn1	PTP-1B, PTP-HA2, PTP1B	Protein tyrosine phosphatase, non-receptor type 1
NM_023258	Pycard	9130417A21Rik, Asc, CARD5, TMS-1, TNS1, masc	PYD and CARD domain containing
NM_011255	Rbp4	Rbp-4	Retinol binding protein 4, plasma
NM_009045	Rela	p65	V-rel reticuloendotheliosis viral oncogene homolog A (avian)
NM_022984	Retn	ADSF, Fizz3, Rstn, Xcp4	Resistin
NM_028259	Rps6kb1	2610318I15Rik, 4732464A07Rik, 70kDa, AA959758, AI256796, AI314060, S6K1, p70, 85s6k, p70s6k	Ribosomal protein S6 kinase, polypeptide 1
NM_009127	Scd1	AA589638, AI265570, Scd, Scd-1, ab	Stearoyl-Coenzyme A desaturase 1
NM_008871	Serpine1	PAI-1, PAI1, Planh1	Serine (or cysteine) peptidase inhibitor, clade E, member 1
NM_011977	Slc27a1	FATP1, Fatp	Solute carrier family 27 (fatty acid transporter), member 1
NM_009204	Slc2a4	Glut-4, Glut4	Solute carrier family 2 (facilitated glucose transporter), member 4
NM_007707	Socs3	Cis3, Cish3, EF-10, Ef10, SSI-3, Ssi3	Suppressor of cytokine signaling 3
NM_011480	Srebf1	ADD1, SREBP-1a, SREBP1, SREBP1c, bHLHd1	Sterol regulatory element binding transcription factor 1
NM_033218	Srebf2	AI608257, SREBP-2, SREBP2, SREBP2gc, bHLHd2, lop13, nuc	Sterol regulatory element binding factor 2
NM_011486	Stat3	1110034C02Rik, AW109958, Aprf	Signal transducer and activator of transcription 3
NM_021297	Tlr4	Lps, Ly87, Ran, M1, Rasl2-8	Toll-like receptor 4
NM_013693	Tnf	DIF, TNF-a, TNF-alpha, TNFSF2, TNFalpha, Tnfa, Tnfsf1a	Tumor necrosis factor
NM_011609	Tnfrsf1a	CD120a, FPF, TNF-R, TNF-R-I, TNF-R1, TNF-R55, TNF-alphaR1, TNFAR, TNFR60, TNFRI, TNFRp55, TNFalpha-R1, Tnfr-2, Tnfr1, p55, p55-R	Tumor necrosis factor receptor superfamily, member 1a
NM_011610	Tnfrsf1b	CD120b, TNF-R-II, TNF-R2, TNF-R75, TNF-alphaR2, TNFBR, TNFR80, TNFRII, TNFalpha-R2, Tnfr-1, Tnfr2, p75	Tumor necrosis factor receptor superfamily, member 1b
NM_009463	Ucp1	AI385626, Slc25a7, Ucp	Uncoupling protein 1 (mitochondrial, proton carrier)
NM_013703	Vldlr	AA408956, AI451093, AW047288	Very low density lipoprotein receptor
NM_007393	Actb	Actx, E430023M04Rik, beta-actin	Actin, beta
NM_009735	B2m	Ly-m11, beta2-m, beta2m	Beta-2 microglobulin
NM_008084	Gapdh	Gapd	Glyceraldehyde-3-phosphate dehydrogenase
NM_010368	Gusb	AI747421, Gur, Gus, Gus-r, Gus-s, Gus-t, Gus-u, Gut, asd, g	Glucuronidase, beta
NM_008302	Hsp90ab1	90kDa, AL022974, C81438, Hsp84, Hsp84-1, Hsp90, Hspcb	Heat shock protein 90 alpha (cytosolic), class B member 1
SA_00106	MGDC	MIGX1B	Mouse Genomic DNA Contamination
SA_00104	RTC	RTC	Reverse Transcription Control
SA_00104	RTC	RTC	Reverse Transcription Control
SA_00104	RTC	RTC	Reverse Transcription Control
SA_00103	PPC	PPC	Positive PCR Control
SA_00103	PPC	PPC	Positive PCR Control
SA_00103	PPC	PPC	Positive PCR Control
